# Supplementary material for: Deletion of Abi3 gene locus exacerbates neuropathological features of Alzheimer’s disease in a mouse model of Aβ amyloidosis
Source: Sci Adv. 2021 Nov 3;7(45):eabe3954. doi: 10.1126/sciadv.abe3954 (PMC8565913; doi:10.1126/sciadv.abe3954)
Supplement: Supplementary file 2 — Tables S1 to S6 [file sciadv.abe3954_tables_s1_to_s6.zip]

Archive with 2 entries (2 files):
- sciadv.abe3954_table_s6.xlsx
- sciadv.abe3954_tables_s1_to_s5.xlsx
