# Supplementary material for: Deletion of Abi3 gene locus exacerbates neuropathological features of Alzheimer’s disease in a mouse model of Aβ amyloidosis
Source: Sci Adv. 2021 Nov 3;7(45):eabe3954. doi: 10.1126/sciadv.abe3954 (PMC8565913; doi:10.1126/sciadv.abe3954)
Supplement: Supplementary file 2 — Tables S1 to S6 [file sciadv.abe3954_tables_s1_to_s6.zip › sciadv.abe3954_table_s6.xlsx]

## Sheet: Cluster 0
Cluster 0 genes in Abi3-/- mouse cortices compared to Abi3+/+ mice on 5XFAD background
	p_val	avg_logFC	pct.1	pct.2	p_val_adj
Qpct	4.01606e-121	1.95687	0.25	0.011	1.51807e-118
Lat2	2.53133e-54	-1.40581	0.56	0.675	9.56844e-52
Fth1	9.05012e-43	0.306137	1	0.996	3.42094e-40
Gapdh	7.96294e-32	0.375646	0.976	0.94	3.00999e-29
Junb	2.36651e-31	0.344361	0.956	0.835	8.9454e-29
Adgre1	6.1102e-29	-0.408336	0.839	0.93	2.30966e-26
Arl4c	1.41771e-28	0.422294	0.943	0.859	5.35895e-26
Lyz2	3.55662e-27	0.615994	0.655	0.439	1.3444e-24
Fosb	1.14905e-24	-0.68699	0.464	0.66	4.34341e-22
Bin2	1.38633e-16	-0.292748	0.894	0.922	5.24031e-14
Entpd1	3.82143e-16	-0.258091	0.921	0.956	1.4445e-13
Pdcd1	4.65025e-14	0.78025	0.118	0.041	1.75779e-11
Cd52	1.79061e-11	0.334963	0.645	0.511	6.7685e-09
Il6	2.62923e-10	0.564511	0.217	0.118	9.93848e-08
S100a10	1.73595e-08	0.483594	0.148	0.075	6.5619e-06
Tnfsf13b	2.68946e-08	0.366116	0.397	0.282	1.01662e-05
Cd79b	7.04308e-06	-0.47414	0.086	0.157	0.00266229
Lipa	1.71017e-05	0.28903	0.119	0.067	0.00646443
Ccl9	0.00023403	-0.36927	0.338	0.406	0.0884632
Mbp	0.00796946	-0.257583	0.128	0.172	1
Ighd	0.00890193	-0.304407	0.092	0.131	1
Apoe	0.0170278	0.386505	0.195	0.16	1

## Sheet: Cluster 1
Cluster 1 genes in Abi3-/- mouse cortices compared to Abi3+/+ mice on 5XFAD background
	p_val	avg_logFC	pct.1	pct.2	p_val_adj
Qpct	3.47716e-59	2.07131	0.413	0.04	1.31437e-56
Lat2	9.55174e-53	-1.49267	0.533	0.665	3.61056e-50
Arl4c	2.15443e-21	0.41229	0.938	0.866	8.14374e-19
Junb	3.27695e-20	0.332529	0.903	0.716	1.23869e-17
Fscn1	1.02527e-18	0.318728	0.956	0.896	3.87553e-16
Havcr2	2.85388e-16	-0.321457	0.849	0.905	1.07877e-13
Fosb	2.49776e-07	-0.50901	0.369	0.471	9.44152e-05
Il15ra	4.00209e-07	-0.656001	0.095	0.166	0.000151279
Il1a	6.82269e-07	-0.299511	0.495	0.584	0.000257898
Tnfsf8	7.18349e-05	0.339812	0.254	0.172	0.0271536
Lipa	7.66637e-05	0.390059	0.185	0.113	0.0289789
Stat1	8.30178e-05	-0.460605	0.191	0.261	0.0313807
Cd52	8.92632e-05	-0.25785	0.789	0.813	0.0337415
Tnfsf13	0.000127914	-0.436915	0.128	0.189	0.0483516
Cd74	0.000169024	0.539284	0.176	0.11	0.0638909
Cd79b	0.000196249	-0.35631	0.074	0.123	0.0741821
Ifitm3	0.000287087	-0.918797	0.106	0.157	0.108519
Pdcd1	0.000347584	0.258798	0.299	0.217	0.131387
S100a10	0.000518006	0.287413	0.148	0.087	0.195806
Cxcl16	0.000709673	-0.314689	0.368	0.423	0.268256
Il18	0.00355312	-0.276426	0.217	0.268	1
Mcm4	0.00465971	-0.308682	0.075	0.112	1
Ccl4	0.00539968	-0.30902	0.264	0.321	1
Tmem97	0.0141775	-0.302352	0.128	0.166	1
Itgax	0.0268147	-0.256338	0.293	0.333	1
Cd72	0.171653	-0.465637	0.125	0.144	1

## Sheet: Cluster 2
Cluster 2 genes in Abi3-/- mouse cortices compared to Abi3+/+ mice on 5XFAD background
	p_val	avg_logFC	pct.1	pct.2	p_val_adj
Lyz2	1.06298e-41	0.572184	0.909	0.576	4.01808e-39
Lat2	3.3731e-32	-1.21046	0.459	0.634	1.27503e-29
Fth1	1.95193e-26	0.261999	0.998	0.993	7.37828e-24
Gapdh	4.24203e-26	0.366573	0.976	0.907	1.60349e-23
Qpct	8.21444e-26	1.73238	0.208	0.013	3.10506e-23
Apoe	1.89731e-25	0.611694	0.623	0.34	7.17183e-23
Havcr2	4.78609e-15	-0.432798	0.777	0.832	1.80914e-12
Lag3	1.04923e-13	0.39222	0.829	0.697	3.9661e-11
Adgre1	6.98664e-13	-0.330446	0.859	0.896	2.64095e-10
Cd63	5.12492e-12	0.293845	0.891	0.74	1.93722e-09
Junb	5.9887e-12	0.558674	0.363	0.19	2.26373e-09
Ccr5	6.04102e-11	-0.414227	0.803	0.839	2.28351e-08
Il1a	2.38419e-10	-0.715845	0.262	0.399	9.01223e-08
Cd22	1.35231e-09	0.67757	0.213	0.09	5.11173e-07
Bin2	7.3291e-09	-0.304628	0.814	0.848	2.7704e-06
Pdcd1	6.1529e-08	0.791482	0.184	0.08	2.3258e-05
Entpd1	9.93119e-08	-0.272389	0.837	0.85	3.75399e-05
Anxa5	1.31289e-07	0.37451	0.335	0.199	4.96272e-05
Tnfsf8	2.52871e-07	0.435745	0.153	0.06	9.55854e-05
Slc25a37	4.17582e-07	-0.513719	0.423	0.516	0.000157846
Tmem173	5.95905e-07	-0.271108	0.897	0.896	0.000225252
Cd14	6.78467e-07	-0.250822	0.773	0.823	0.000256461
S100a10	5.42027e-06	0.380242	0.131	0.055	0.00204886
Ighm	1.55925e-05	-0.305961	0.726	0.737	0.00589396
Tlr7	3.19956e-05	-0.346702	0.601	0.642	0.0120943
Cd74	8.76025e-05	0.478286	0.107	0.048	0.0331137
Myd88	0.000264596	-0.341706	0.429	0.499	0.100017
Btg1	0.000436038	-0.289975	0.698	0.713	0.164822
Nlrp3	0.00045306	-0.518224	0.27	0.335	0.171257
Lipa	0.000836403	0.264418	0.13	0.073	0.31616
Ccl6	0.00109644	-0.395542	0.518	0.543	0.414455
Cd79b	0.00109894	-0.557631	0.078	0.128	0.4154
Tnfrsf13b	0.00213506	-0.310351	0.426	0.477	0.807051
Tlr3	0.00997611	-0.330272	0.336	0.378	1
Ikbkb	0.0116488	-0.351726	0.327	0.366	1
Cnot2	0.0154821	-0.308051	0.418	0.446	1
Tlr4	0.0158034	-0.436838	0.098	0.137	1
Icam1	0.0179791	-0.319283	0.503	0.508	1
Ighd	0.0556889	-0.411728	0.087	0.115	1
Rgs1	0.233962	-0.310212	0.137	0.155	1
Ier3	0.253855	0.315379	0.116	0.097	1
Cd37	0.398986	-0.297159	0.359	0.344	1
Nod1	0.651071	-0.342833	0.173	0.174	1
Jak2	0.814547	-0.299404	0.133	0.132	1

## Sheet: Cluster 3
Cluster 3 genes in Abi3-/- mouse cortices compared to Abi3+/+ mice on 5XFAD background
	p_val	avg_logFC	pct.1	pct.2	p_val_adj
Lat2	1.07303e-92	-2.00193	0.531	0.784	4.05604e-90
Qpct	1.25343e-47	1.40622	0.386	0.049	4.73797e-45
Arl4c	3.82671e-23	0.451612	0.91	0.736	1.4465e-20
Junb	4.91206e-18	0.54557	0.656	0.446	1.85676e-15
Cd74	1.08089e-16	0.929013	0.417	0.215	4.08577e-14
Lipa	1.33191e-14	0.703166	0.268	0.105	5.03461e-12
Fscn1	1.42461e-13	0.366695	0.836	0.664	5.38504e-11
Havcr2	1.50848e-10	-0.357883	0.841	0.867	5.70204e-08
Entpd1	3.07229e-09	-0.318446	0.78	0.825	1.16132e-06
C1qb	7.82655e-09	-0.257349	0.977	0.959	2.95844e-06
Kdelr1	8.06319e-09	0.286836	0.602	0.439	3.04788e-06
Pdcd1	1.81235e-08	0.451346	0.394	0.249	6.85069e-06
Cd22	2.63656e-08	0.340876	0.335	0.19	9.96619e-06
Itgax	3.42033e-07	-0.301597	0.654	0.702	0.000129288
Tlr2	9.22183e-07	0.28318	0.833	0.731	0.000348585
Il1b	8.02571e-06	0.834776	0.163	0.084	0.00303372
Bin2	0.000130434	-0.266224	0.665	0.693	0.049304
Lgals9	0.000170156	-0.262155	0.757	0.757	0.0643189
Ccl3	0.00021165	-0.355995	0.822	0.852	0.0800037
Ccl4	0.00271926	-0.406527	0.712	0.744	1
Il3ra	0.00479206	-0.357837	0.306	0.361	1
Fosb	0.00687424	-0.364163	0.285	0.348	1
Lgals3	0.0104874	-0.36197	0.173	0.221	1
Igbp1	0.0180799	-0.28594	0.378	0.416	1
Il15ra	0.0336409	-0.304311	0.083	0.115	1
Lgals1	0.047371	-0.363723	0.084	0.113	1
Tlr4	0.185443	-0.330654	0.089	0.107	1
Stat5a	0.192172	-0.301305	0.103	0.121	1
Thbs1	0.198574	-0.274513	0.105	0.125	1
Rgs1	0.291589	-0.40845	0.52	0.495	1
Pcna	0.467119	-0.355911	0.67	0.58	1

## Sheet: Cluster 4
Cluster 4 genes in Abi3-/- mouse cortices compared to Abi3+/+ mice on 5XFAD background
	p_val	avg_logFC	pct.1	pct.2	p_val_adj
Qpct	9.09684e-50	2.12606	0.271	0.011	3.4386e-47
Lyz2	1.79123e-29	0.722598	0.783	0.491	6.77085e-27
Lat2	2.08095e-24	-1.446	0.4	0.558	7.866e-22
Gapdh	2.43509e-24	0.397469	0.972	0.886	9.20463e-22
Junb	5.98224e-21	0.396769	0.901	0.664	2.26129e-18
Arl4c	3.46778e-16	0.451564	0.86	0.726	1.31082e-13
Adgre1	3.61255e-13	-0.42193	0.755	0.831	1.36554e-10
Fscn1	8.12837e-11	0.300941	0.899	0.783	3.07252e-08
Havcr2	1.03118e-10	-0.398583	0.684	0.781	3.89786e-08
Entpd1	6.83759e-10	-0.333477	0.8	0.854	2.58461e-07
Tnfsf8	1.00061e-09	0.889515	0.103	0.025	3.78232e-07
Fosb	1.62462e-06	-0.548678	0.422	0.529	0.000614108
Bin2	2.05211e-06	-0.285219	0.757	0.79	0.000775696
S100a10	6.2814e-06	0.655508	0.101	0.039	0.00237437
Il1a	7.49825e-06	-0.434189	0.394	0.506	0.00283434
Ccl6	6.31976e-05	-0.398043	0.378	0.483	0.0238887
Apoe	0.00018279	0.320402	0.312	0.226	0.0690948
Anxa5	0.000339681	0.34825	0.219	0.14	0.1284
Tnfrsf1b	0.000477832	-0.283091	0.538	0.59	0.180621
Tlr7	0.00119107	-0.279567	0.542	0.599	0.450223
Tnfrsf13b	0.0022584	-0.298873	0.398	0.465	0.853674
Nrp1	0.00634949	-0.308826	0.355	0.412	1
Il18	0.00987434	-0.333032	0.123	0.176	1
C5ar1	0.0115157	-0.394589	0.198	0.251	1
Ifnar1	0.0139743	0.270108	0.297	0.234	1
Fyb	0.0419894	0.440847	0.12	0.087	1
Ccl4	0.0605835	-0.616824	0.168	0.203	1
Ccl9	0.0661893	-0.364272	0.224	0.262	1
Nod1	0.11407	-0.323983	0.125	0.153	1
Il15	0.138927	-0.274274	0.086	0.112	1
Tlr4	0.162467	-0.27129	0.103	0.128	1
Ly96	0.173035	-0.264559	0.194	0.22	1
Ccl2	0.483669	-0.395053	0.14	0.123	1

## Sheet: Cluster 5
Cluster 5 genes in Abi3-/- mouse cortices compared to Abi3+/+ mice on 5XFAD background
	p_val	avg_logFC	pct.1	pct.2	p_val_adj
Qpct	9.6215e-32	1.69508	0.294	0.019	3.63693e-29
Lat2	3.55813e-23	-1.7074	0.306	0.508	1.34497e-20
C1qb	1.97162e-11	-0.365972	0.914	0.95	7.45271e-09
Arl4c	3.78604e-09	0.462218	0.634	0.454	1.43112e-06
Havcr2	1.10831e-08	-0.41644	0.509	0.656	4.18941e-06
Fscn1	1.95816e-08	0.379717	0.696	0.521	7.40185e-06
Cd74	6.29268e-08	0.647765	0.246	0.11	2.37863e-05
Ccl3	9.6628e-07	-0.447127	0.565	0.664	0.000365254
Ifngr1	1.51014e-06	0.344735	0.503	0.351	0.000570834
Cd52	1.53326e-06	-0.3841	0.869	0.873	0.000579573
Cd72	3.96566e-06	0.659584	0.222	0.112	0.00149902
Cd22	5.105e-06	0.519144	0.193	0.091	0.00192969
Spp1	7.11342e-05	0.504397	0.111	0.044	0.0268887
Cmklr1	0.000318207	0.404626	0.452	0.355	0.120282
Ccr5	0.000632774	0.363034	0.283	0.189	0.239188
Ccl4	0.00107514	-0.376302	0.31	0.396	0.406401
Ccl6	0.0016383	-0.287733	0.637	0.703	0.619276
Lgals9	0.00214006	-0.283492	0.55	0.614	0.808941
Tmem173	0.00765699	0.295431	0.359	0.282	1
Ifitm2	0.0134518	-0.492515	0.142	0.197	1
Bin2	0.0167779	-0.332442	0.388	0.436	1
Il1a	0.0210072	-0.367385	0.099	0.147	1
H2-Ab1	0.042043	0.526237	0.123	0.085	1
Mbp	0.0424054	0.422635	0.168	0.124	1
Il3ra	0.052674	-0.351361	0.236	0.278	1
Lag3	0.067622	0.282928	0.519	0.475	1
Ccl9	0.162406	0.370391	0.133	0.104	1
Csf1	0.177889	0.280735	0.179	0.149	1
Pcna	0.956568	-0.373247	0.417	0.376	1

## Sheet: Cluster 6
Cluster 6 genes in Abi3-/- mouse cortices compared to Abi3+/+ mice on 5XFAD background
	p_val	avg_logFC	pct.1	pct.2	p_val_adj
Qpct	7.39726e-30	1.75213	0.218	0.006	2.79617e-27
Lat2	9.56515e-29	-1.51935	0.684	0.805	3.61563e-26
Junb	4.29458e-23	0.752799	0.954	0.693	1.62335e-20
Gapdh	3.62489e-15	0.388574	0.989	0.982	1.37021e-12
Adgre1	1.59657e-11	-0.4357	0.902	0.947	6.03503e-09
Arl4c	4.82141e-08	0.392868	0.931	0.831	1.82249e-05
Fscn1	2.82015e-07	0.378962	0.925	0.78	0.000106602
Entpd1	7.84538e-07	-0.360412	0.874	0.928	0.000296555
Bin2	9.11841e-07	-0.421164	0.81	0.876	0.000344676
Cd74	3.7865e-06	0.964092	0.149	0.049	0.0014313
Egr1	8.08762e-06	-0.294677	0.879	0.944	0.00305712
Havcr2	9.55618e-06	-0.2741	0.868	0.931	0.00361224
Tlr7	2.80249e-05	-0.361855	0.672	0.783	0.0105934
Maf	3.5311e-05	0.491246	0.264	0.131	0.0133476
Jun	3.69911e-05	-0.32283	0.925	0.939	0.0139826
Csf1	0.000101009	0.639352	0.178	0.079	0.0381814
Fosb	0.00014178	-0.787716	0.385	0.513	0.0535929
Nod1	0.000150612	-0.664691	0.132	0.269	0.0569314
Pdia4	0.000374714	-0.520218	0.402	0.511	0.141642
Lipa	0.000403392	0.452842	0.132	0.053	0.152482
Pdcd1	0.000579405	0.656706	0.236	0.137	0.219015
Tnfrsf13b	0.000781163	-0.460611	0.466	0.56	0.29528
Ccl3	0.00350891	0.286383	0.81	0.762	1
Ifnar1	0.00390672	0.256209	0.517	0.397	1
Rgs1	0.0039597	-0.419943	0.54	0.649	1
Ddx58	0.00451152	-0.47984	0.057	0.137	1
Nfkb2	0.00750754	0.35936	0.149	0.082	1
Tlr3	0.00979123	-0.376333	0.368	0.458	1
Slc25a37	0.0114396	-0.414953	0.494	0.547	1
Cst7	0.0147262	0.366272	0.287	0.197	1
Tnfrsf1b	0.0173535	-0.255154	0.632	0.698	1
Ikbkb	0.0222124	-0.335351	0.362	0.441	1
Prdm1	0.0284057	-0.346488	0.086	0.15	1
Vps28	0.0284095	-0.265536	0.506	0.573	1
Tyms	0.0304834	0.386798	0.126	0.075	1
Cd86	0.0429146	-0.254456	0.644	0.675	1
Il15ra	0.0494181	-0.503978	0.086	0.14	1
Pcna	0.0530736	-0.326703	0.678	0.685	1
Hif1a	0.0582505	0.26189	0.724	0.695	1
Bach2	0.0593543	-0.428312	0.075	0.125	1
Cd79b	0.074196	-0.411781	0.086	0.136	1
Apoe	0.0817565	0.678957	0.351	0.298	1
Mbp	0.113916	-0.367663	0.149	0.198	1
Tmem97	0.121983	-0.373267	0.149	0.195	1
Tnfsf8	0.207398	0.260295	0.109	0.079	1
Glg1	0.211046	-0.265505	0.086	0.119	1
Il18	0.216519	-0.37387	0.172	0.205	1
Tnfsf13	0.22159	-0.31458	0.08	0.111	1
Lap3	0.268191	-0.256053	0.557	0.554	1
Itgax	0.451127	-0.381405	0.27	0.276	1
Mapk8	0.684807	-0.424716	0.149	0.151	1

## Sheet: Cluster 7
Cluster 7 genes in Abi3-/- mouse cortices compared to Abi3+/+ mice on 5XFAD background
	p_val	avg_logFC	pct.1	pct.2	p_val_adj
Gzmk	3.75245e-10	-1.1558	0.296	0.604	1.41842e-07
Eomes	1.68586e-08	-1.83152	0.083	0.325	6.37257e-06
Trbc2	7.01868e-07	0.428212	0.97	0.974	0.000265306
Trat1	5.23893e-05	0.736793	0.367	0.162	0.0198032
Cd3e	0.000205555	0.260953	0.953	0.857	0.0776998
Il18r1	0.000231668	0.802171	0.349	0.175	0.0875706
Ctla4	0.000331356	1.5568	0.231	0.091	0.125252
Cd37	0.000415764	0.65944	0.361	0.182	0.157159
Runx3	0.000453266	0.422278	0.42	0.221	0.171335
Gzmb	0.000629886	0.731072	0.32	0.149	0.238097
Gimap7	0.00133617	0.282633	0.769	0.578	0.505071
Prdm1	0.00155587	0.320106	0.278	0.123	0.588117
Fosb	0.00183851	-1.43446	0.024	0.11	0.694957
Tigit1	0.00261761	0.616133	0.361	0.208	0.989456
Itk	0.00333147	-0.284234	0.763	0.851	1
Glg1	0.00493889	0.355234	0.172	0.065	1
Cd247	0.0049498	0.387486	0.698	0.519	1
Itgae	0.00529892	0.585712	0.32	0.188	1
Birc3	0.00803922	-0.764454	0.166	0.279	1
Irf8	0.00867449	0.592703	0.13	0.045	1
Bcl2	0.00872863	-0.343529	0.598	0.682	1
Cd6	0.00949605	0.270104	0.604	0.435	1
Arl4c	0.0105449	-0.291151	0.621	0.721	1
Txk	0.0116413	-0.829855	0.172	0.273	1
Lilrb4a	0.0117433	0.254165	0.213	0.104	1
Pdcd1	0.0139072	1.07524	0.148	0.065	1
Ccl4	0.0194038	0.380856	0.201	0.104	1
Fasl	0.0204415	0.274299	0.686	0.584	1
Irf3	0.0274248	0.545945	0.172	0.091	1
Mapk1	0.0321371	-0.366711	0.391	0.494	1
Foxo1	0.0369049	0.389653	0.13	0.058	1
Psen1	0.0456943	0.258852	0.42	0.299	1
Il3ra	0.0471335	-0.277447	0.136	0.227	1
Pdia4	0.0476603	0.260208	0.367	0.266	1
Tnfrsf4	0.0479462	0.873328	0.13	0.065	1
Tnfsf10	0.0505624	0.259866	0.432	0.312	1
Stat1	0.0626223	-0.393159	0.432	0.519	1
Lag3	0.0626906	0.453027	0.101	0.045	1
Cd38	0.0685034	0.253607	0.266	0.175	1
Myd88	0.069599	-0.468462	0.284	0.357	1
Junb	0.0778915	0.467189	0.432	0.344	1
Tnfrsf25	0.0901396	-0.969006	0.071	0.123	1
Cblb	0.0921889	0.328454	0.237	0.156	1
Ighm	0.136527	0.345779	0.243	0.175	1
Nt5e	0.14798	-0.268326	0.284	0.357	1
Il18rap	0.151476	-0.283171	0.337	0.409	1
Aqp9	0.163477	-0.571599	0.112	0.162	1
Lgals3	0.177609	-0.412456	0.189	0.247	1
Lta	0.206314	-0.411874	0.065	0.104	1
Cd9	0.217513	0.550756	0.142	0.097	1
Icam1	0.229744	-0.263869	0.396	0.429	1
Slc25a37	0.239707	-0.382655	0.207	0.253	1
Anxa5	0.266795	-0.358011	0.385	0.396	1
Tlr1	0.273934	-0.775439	0.089	0.123	1
Tmem97	0.279489	-0.520593	0.077	0.11	1
Pik3ip1	0.283143	-0.314546	0.254	0.292	1
Fcer1g	0.287669	0.282296	0.112	0.078	1
C1qa	0.289823	0.287336	0.107	0.071	1
Il12rb1	0.297691	-0.330863	0.124	0.162	1
Ccr5	0.343594	-0.362489	0.284	0.312	1
Cd4	0.394661	0.598284	0.16	0.136	1
Cst7	0.429506	-0.259813	0.592	0.558	1
Tmem173	0.627856	-0.363725	0.432	0.416	1
Lap3	0.701403	-0.422588	0.154	0.162	1
Il15ra	0.718218	-0.327546	0.237	0.24	1
Lamp3	0.776776	0.28385	0.124	0.117	1
Gata3	0.817172	-0.489724	0.166	0.149	1
Tspan32	0.866003	-0.357209	0.231	0.208	1
Dusp1	0.921746	-0.414176	0.373	0.338	1

## Sheet: Cluster 8
Cluster 8 genes in Abi3-/- mouse cortices compared to Abi3+/+ mice on 5XFAD background
	p_val	avg_logFC	pct.1	pct.2	p_val_adj
C1qb	1.11959e-05	0.307267	1	0.984	0.00423204
Egr1	1.92463e-05	-0.735775	0.612	0.823	0.0072751
H2-Ab1	0.000154971	0.799794	0.809	0.597	0.0585791
Fosb	0.000351305	-1.36102	0.224	0.435	0.132793
Jun	0.000562105	-0.559734	0.667	0.855	0.212476
Il1a	0.000754206	-0.536324	0.41	0.629	0.28509
Gapdh	0.000945758	0.274585	0.989	0.968	0.357496
Ccl6	0.00103424	-0.395716	0.579	0.742	0.390941
Apoe	0.00118158	0.719093	0.787	0.581	0.446637
Dusp1	0.00139103	-0.638657	0.634	0.774	0.52581
Lat2	0.00154022	-0.752338	0.508	0.71	0.582202
Cd52	0.00160923	-0.671504	0.803	0.855	0.608289
Selplg	0.00374662	0.271614	0.984	0.984	1
H2-Aa	0.00407376	0.669613	0.88	0.726	1
H2-DMa	0.00439259	0.325215	0.945	0.871	1
Pdia4	0.00488105	0.543546	0.536	0.306	1
Lyz2	0.00536461	0.346921	0.94	0.758	1
Havcr2	0.00886636	-0.423391	0.792	0.79	1
Cmklr1	0.00933878	0.330013	0.852	0.726	1
Cd74	0.0107765	0.426668	0.885	0.839	1
Tnf	0.0149424	-0.904214	0.126	0.258	1
Ccr1	0.0176524	2.13229	0.115	0.016	1
Tnfsf8	0.0177026	0.513392	0.23	0.081	1
Il3ra	0.0226508	-0.875651	0.126	0.242	1
Btg1	0.0272912	-0.436981	0.951	0.968	1
Ly96	0.0324628	0.576187	0.361	0.242	1
Tlr1	0.0333497	0.305321	0.628	0.452	1
Lipa	0.0432402	0.774258	0.224	0.113	1
Il18	0.0453466	-0.789363	0.104	0.194	1
Mapk1	0.0702293	0.319285	0.393	0.258	1
Kdelr1	0.0802868	0.283498	0.552	0.452	1
H2-Eb1	0.0814151	0.511151	0.76	0.758	1
Pik3ip1	0.110566	-0.678466	0.055	0.113	1
Fyn	0.115425	-0.35514	0.066	0.129	1
Maf	0.129768	0.34876	0.262	0.161	1
Qpct	0.139049	0.96547	0.109	0.048	1
Rgs1	0.161785	-0.678432	0.421	0.484	1
Cd300a	0.162553	-0.464642	0.585	0.597	1
Tnfsf13	0.182233	-0.522995	0.164	0.226	1
Cd22	0.194628	0.417164	0.279	0.194	1
Hmox1	0.20143	0.291856	0.355	0.274	1
Tnfsf13b	0.204828	-0.29483	0.41	0.484	1
Junb	0.208601	-0.321705	0.721	0.79	1
Atf6b	0.210157	-0.394299	0.377	0.419	1
Jak2	0.234635	0.638946	0.153	0.097	1
Ighd	0.246662	0.527361	0.115	0.065	1
Ccl4	0.272618	-0.652026	0.251	0.306	1
Csf1	0.282529	0.403556	0.153	0.097	1
Il15ra	0.305389	-0.601006	0.115	0.161	1
Stat1	0.316306	0.311153	0.366	0.29	1
Ccr5	0.320218	0.28203	0.831	0.79	1
Tlr3	0.499258	-0.281416	0.492	0.5	1
Cd72	0.535677	-0.416626	0.18	0.21	1
Tnfrsf13b	0.549584	-0.41948	0.459	0.452	1
Glg1	0.552097	-0.273039	0.137	0.161	1
Prdm1	0.560913	-0.374102	0.208	0.226	1
Ccl2	0.622221	-0.272498	0.142	0.113	1
Lilrb4a	0.630944	-0.552718	0.093	0.113	1
Ccl9	0.692146	-0.288406	0.322	0.323	1
Il6	0.76372	-0.419637	0.104	0.113	1
Ddx58	0.81676	-0.429052	0.142	0.145	1
H2-DMb2	0.830861	-0.540874	0.109	0.113	1
Nod1	0.9634	-0.289714	0.262	0.242	1
Slc25a37	0.96496	-0.276488	0.464	0.468	1

## Sheet: Cluster 9
Cluster 9 genes in Abi3-/- mouse cortices compared to Abi3+/+ mice on 5XFAD background
	p_val	avg_logFC	pct.1	pct.2	p_val_adj
Lat2	1.0468e-07	-1.52091	0.447	0.678	3.9569e-05
Ccr2	4.59545e-05	0.902613	0.706	0.471	0.0173708
Ifitm3	0.000159872	0.371266	0.929	0.747	0.0604317
Lipa	0.0016251	0.754589	0.165	0.023	0.614286
Chil3	0.00258949	1.68123	0.259	0.092	0.978829
Fth1	0.00703593	-0.316083	1	0.989	1
Kcne3	0.00710418	0.271868	0.282	0.103	1
Stat4	0.00762644	1.20606	0.153	0.034	1
Cd34	0.00878169	1.61871	0.106	0.011	1
Ybx3	0.0111778	0.488565	0.482	0.287	1
Adgre1	0.0126009	-0.544116	0.6	0.713	1
Cmklr1	0.0165387	-0.924596	0.141	0.276	1
Runx3	0.0217011	0.435012	0.318	0.161	1
Il12rb2	0.0217522	0.507735	0.153	0.046	1
Tnfrsf1b	0.024239	0.402778	0.753	0.575	1
Fcna	0.028094	-1.36493	0.035	0.126	1
Fosb	0.0286145	-1.28872	0.235	0.356	1
Fn1	0.0292359	0.950184	0.294	0.161	1
Itgam	0.0317377	0.319883	0.776	0.621	1
F13a1	0.0327953	0.421876	0.388	0.23	1
Gapdh	0.0384001	0.404796	0.976	0.908	1
Tlr2	0.0389515	-0.65191	0.435	0.517	1
Rpn2	0.0389642	-0.344878	0.647	0.713	1
Klrk1	0.0409611	0.654663	0.247	0.126	1
Btla	0.0424013	-0.974531	0.082	0.184	1
Slc11a1	0.0458475	-0.424603	0.471	0.586	1
Ly86	0.0488979	-0.298555	0.929	0.954	1
H2-DMb2	0.0492127	0.316417	0.365	0.218	1
Bin2	0.0541548	0.355557	0.612	0.448	1
Tnfsf14	0.0671332	0.552762	0.106	0.034	1
Ccl3	0.0685769	-0.667421	0.047	0.126	1
Cd7	0.0793451	-1.27707	0.035	0.103	1
Tspan32	0.0820799	0.468959	0.141	0.057	1
Lgals1	0.0826667	-0.439419	0.729	0.782	1
Tnfrsf13b	0.0837461	-0.491461	0.494	0.575	1
Nrp1	0.0842646	-0.316852	0.612	0.678	1
Ighm	0.0849886	-0.731494	0.694	0.77	1
C1qa	0.0963594	-0.397708	0.341	0.471	1
Bcl11a	0.0971602	-0.771236	0.082	0.161	1
Myd88	0.0974835	-0.506583	0.565	0.586	1
Fcrla	0.100228	-1.38331	0.047	0.115	1
C3	0.109662	0.686084	0.271	0.184	1
Il15ra	0.123056	0.511162	0.141	0.069	1
Tmem97	0.131326	0.349025	0.188	0.103	1
Cd86	0.134886	-0.302425	0.235	0.345	1
Tyk2	0.13924	-0.336729	0.518	0.598	1
Nlrp3	0.154692	0.343783	0.318	0.218	1
Tfrc	0.156075	-1.00307	0.106	0.172	1
Havcr2	0.156192	-0.354886	0.282	0.368	1
Il1rl1	0.159256	0.356424	0.224	0.138	1
Trem2	0.163608	-0.286574	0.494	0.552	1
Lap3	0.165997	0.552426	0.235	0.161	1
Bax	0.169077	-0.316046	0.553	0.575	1
Mgst1	0.1859	0.577895	0.341	0.264	1
Junb	0.206023	0.381087	0.506	0.425	1
Cd72	0.220459	-0.3746	0.282	0.379	1
Blnk	0.227856	-0.346101	0.271	0.356	1
Irf8	0.231334	-1.31463	0.647	0.644	1
Ddx58	0.235308	-0.372933	0.118	0.184	1
Maf	0.237929	1.23334	0.141	0.092	1
Mcm4	0.238528	0.678296	0.212	0.138	1
Qpct	0.241959	0.413186	0.165	0.103	1
Flt3	0.250457	-0.407214	0.329	0.414	1
Dusp1	0.256787	-0.685906	0.729	0.644	1
Tnfsf13b	0.291335	0.264681	0.247	0.172	1
Fut4	0.337006	-0.392101	0.094	0.138	1
Myc	0.357301	-0.255851	0.212	0.253	1
Cxcr3	0.375007	-0.374359	0.118	0.161	1
Spp1	0.407686	-0.262638	0.118	0.08	1
Tlr7	0.409739	-0.269625	0.412	0.448	1
Tnfrsf18	0.410896	0.416619	0.176	0.138	1
Cd79b	0.419274	-0.993896	0.118	0.149	1
Ccr1	0.421726	-0.366931	0.412	0.437	1
Cd274	0.452647	-0.311657	0.106	0.069	1
Ifnar1	0.454504	-0.378615	0.518	0.494	1
Tlr3	0.48879	-0.848329	0.094	0.126	1
Fyn	0.493125	-0.877736	0.471	0.322	1
C5ar1	0.511467	-0.311349	0.224	0.276	1
Jun	0.573861	-0.286302	0.518	0.517	1
Vps28	0.579365	-0.276208	0.553	0.529	1
Lilrb4a	0.604298	-0.278919	0.659	0.609	1
Itgax	0.64339	-0.374695	0.424	0.414	1
Cblb	0.713862	-0.64016	0.094	0.103	1
Fam65b	0.727141	-0.813554	0.094	0.103	1
Cd37	0.761198	-0.509867	0.106	0.115	1
Glg1	0.767069	-0.619101	0.118	0.126	1
Lgals3	0.76804	-0.316117	0.647	0.54	1
Sell	0.809812	-0.587253	0.188	0.195	1
Cd244	0.818009	-0.271493	0.165	0.172	1
Hmox1	0.863506	-0.456958	0.376	0.333	1
Xbp1	0.942313	-0.295275	0.824	0.736	1
Dusp2	0.963897	-0.264824	0.165	0.161	1
Bcl2	0.967085	-0.458826	0.118	0.115	1
Selplg	0.974207	-0.351431	0.8	0.759	1

[truncated: 5 more sheets: Cluster 10, Cluster 11, Cluster 12, Cluster 13, Cluster 14]
