# Supplementary material for: Deletion of Abi3 gene locus exacerbates neuropathological features of Alzheimer’s disease in a mouse model of Aβ amyloidosis
Source: Sci Adv. 2021 Nov 3;7(45):eabe3954. doi: 10.1126/sciadv.abe3954 (PMC8565913; doi:10.1126/sciadv.abe3954)
Supplement: Supplementary file 2 — Tables S1 to S6 [file sciadv.abe3954_tables_s1_to_s6.zip › sciadv.abe3954_tables_s1_to_s5.xlsx]

## Sheet: Table S1
Table S1. Characteristics of human subjects used in mass spectrometry
	Mount Sinai cohort (n=62)
Characteristic	Control (n=23)	AD (n=39)
Age (Year)
Mean ± SD	81 ± 10.4	84 ± 10.1
Range	61-98	62-103
Gender
Male	12	12
Female	11	27
PMI (h)
Mean ± SD	9.5 ± 6.3	6.4 ± 4.4
Range	1.4-20.3	2.0-20.7
Braak stage
Mean ± SD	1.9 ± 0.8	5.4 ± 1.2
Range	0-3	2-6

## Sheet: Table S2
Table S2. Normalized log2(count) NanoString Mouse AD Consortium Panel data from Abi3+/+ and Abi3-/- mice.
This table provides the normalized log2(count) data from NanoString nCounter analysis
Each tab contains one comparison with 760 genes analyzed
Sample ID	Gphn-mRNA	Gss-mRNA	Aldh9a1-mRNA	Rhou-mRNA	Fam160a2-mRNA	Rbm45-mRNA	Nfib-mRNA	St8sia3-mRNA	Tyrobp-mRNA	Fyn-mRNA	Chrnb2-mRNA	Lims1-mRNA	Vav2-mRNA	Cggbp1-mRNA	Lrp10-mRNA	Bcl2-mRNA	Igfbp5-mRNA	Klk6-mRNA	Fa2h-mRNA	Pde1c-mRNA	Gnai2-mRNA	Adipor2-mRNA	A2m-mRNA	Dtna-mRNA	Phyhip-mRNA	Mapt-mRNA	Naga-mRNA	Capza2-mRNA	Atp6v0b-mRNA	Npc2-mRNA	Fam124a-mRNA	Atp6v1c1-mRNA	Myrf-mRNA	Soat1-mRNA	Bcl6-mRNA	Rbm48-mRNA	Cbln1-mRNA	Ezr-mRNA	Itga6-mRNA	Synj1-mRNA	Plod3-mRNA	Sclt1-mRNA	Gabbr2-mRNA	Clstn3-mRNA	Cdh20-mRNA	Scai-mRNA	Cmtm6-mRNA	Prr18-mRNA	Esam-mRNA
Abi3 WT-1	8.97283	6.85591	7.43461	7.23298	7.95544	6.61149	8.88374	9.08897	9.33059	8.95981	7.85591	7.5664	6.31704	8.29648	5.34401	5.11268	8.93342	2.91105	6.34401	5.4471	10.8536	8.39002	5.17408	9.88833	9.05265	10.334	7.23298	10.5154	11.6177	5.11268	7.66594	10.8394	7.93785	6.14371	5.79857	7.11268	4.58912	6.11268	7.75905	10.03	7.60035	7.80829	9.98573	9.61426	7.33059	7.70806	7.93785	8.48999	7.33059
Abi3 WT-2	8.9276	6.57005	7.80845	7.61444	8.02126	7.16996	8.79405	8.88293	9.61171	9.11308	8.14748	7.22826	6.67857	8.06989	5.2139	5.3774	9.00884	4.27049	6.45269	5.9276	10.8215	8.35141	5.15501	9.88066	8.31824	10.0233	7.85545	10.3399	11.7468	5.42803	7.46487	10.6062	8.29115	6.59242	5.02948	7.02948	5.85545	6.65751	7.9099	9.97732	7.29797	8.02126	9.96451	9.80606	7.1399	7.36446	8.25655	8.61444	6.9276
Abi3 WT-3	8.98216	6.47966	7.56028	7.52054	7.99672	6.8947	8.92242	8.89159	9.01971	9.18138	8.20664	7.39427	6.37657	8.29411	5.46298	5.79161	8.8505	1.03672	6.20664	5.46298	10.6477	8.13475	4.84407	9.8775	8.96746	10.3	7.3496	10.5455	11.632	4.99092	7.73716	10.9785	7.86961	6.54451	5.91936	7.166	4.8947	6.39427	7.39427	10.2179	7.33134	7.60658	10.0169	9.63477	7.03672	7.36764	7.90091	8.16084	7.52054
Abi3 WT-4	8.88853	6.66349	7.75313	7.61331	8.08315	6.73564	8.84298	8.82655	9.35728	9.14186	7.91207	7.50049	6.13298	8.38184	5.43699	5.70002	8.74733	2.37809	6.60049	5.60049	10.6339	8.11506	4.88059	9.6276	8.91466	10.0785	7.45134	10.6457	11.6719	5.07853	7.68187	10.934	7.88059	6.72387	5.92241	7.21098	5.34772	6.13298	7.49357	10.2412	7.08775	7.58755	9.83205	9.68187	7.03153	7.26074	7.88589	8.26074	7.08775
Abi3 WT-5	8.90666	6.42985	7.18592	7.61747	7.70618	6.5527	8.63843	8.71278	9.35795	9.11042	7.75178	7.35585	6.25992	8.38508	5.91527	5.63843	8.7772	2.52296	6.24177	6.04652	10.6324	8.31737	5.29555	9.62449	8.57824	9.96452	7.56735	10.523	11.5669	5.42985	7.4056	10.8569	7.90378	6.65224	6.52296	6.85686	5.06728	6.38094	7.75817	10.0201	7.15716	7.27784	9.69955	9.75178	7.18592	7.23261	7.75817	8.09281	7.33031
Abi3 WT-6	8.98772	6.52225	7.59264	7.89648	8.06974	6.776	8.8662	8.93242	9.68476	9.15809	8.04291	7.56058	6.25477	8.50269	5.74781	5.64963	8.83527	2.95931	6.55516	5.6698	10.6058	8.59264	5.02344	9.57	8.9837	10.0564	7.65975	10.6375	11.7344	5.87492	7.49423	10.7968	7.9634	6.94282	5.6897	6.82181	5.30723	6.58734	7.7287	10.2046	7.44825	7.49988	10.0116	10.0979	6.96749	7.42469	8.01952	8.31686	7.2278
Abi3 KO-1	8.6766	6.58502	7.44542	8.57448	7.69294	6.7565	8.87007	9.29299	8.97534	8.85853	7.72507	7.42209	6.48349	8.25167	5.62644	5.39038	8.41422	3.35795	6.2023	5.51323	10.2962	8.82926	6.00705	9.48161	8.84104	9.86719	7.64672	10.6264	11.4919	5.22045	7.14645	10.7835	8.13214	6.69294	6.06845	7.18393	4.80541	6.76889	7.35795	10.1453	7.22944	7.19314	9.50955	9.87437	6.59896	7.45311	7.56386	7.61277	7.18393
Abi3 KO-2	8.74524	6.4554	7.83945	7.93049	7.88836	6.92007	8.72144	8.66329	10.1625	8.99642	7.88301	7.59291	5.87764	8.36613	5.87764	5.48397	9.00384	3.27098	6.11533	5.85594	10.4893	8.22094	5.1691	9.27507	8.60921	9.77589	7.57973	10.5572	11.397	5.51199	7.52579	10.6633	8.06893	6.85594	5.64444	6.81155	6.00137	6.39651	7.83391	10.0888	7.23781	7.29536	9.39086	9.87764	6.36613	7.25449	7.88301	8.13798	6.96129
Abi3 KO-3	8.96657	6.66791	8.10443	7.56838	8.09015	6.60902	8.89031	8.96657	9.92894	9.26246	8.24645	7.51591	6.50518	7.94689	5.24645	5.79665	9.08655	2.4391	6.88204	5.89853	10.9568	8.41064	5.52656	9.87996	8.93095	10.2513	7.89853	10.4753	11.6906	5.93095	7.83141	10.9369	7.64855	6.62892	5.83141	7.08295	5.29708	6.58884	7.78782	10.1533	7.33391	7.56838	9.89031	9.58884	7.09731	7.39329	8.07572	8.54238	7.38161
Abi3 KO-4	8.82565	6.60212	7.75966	7.64122	7.95231	6.75254	8.80169	9.02802	10.1858	9.00722	8.08301	7.44306	6.50372	7.92088	5.18179	5.18179	9.09433	2.41626	5.97697	5.73818	10.8936	8.2792	5.26425	9.8806	9.07447	10.2339	7.46937	10.4748	11.6403	5.79477	7.50372	10.74	7.59417	6.61789	5.67929	7.11669	4.95231	6.20285	7.65657	10.1871	7.3135	7.66418	9.92722	9.55581	7.12775	7.49521	8.09433	8.57006	7.33273
Abi3 KO-5	8.58648	6.33122	7.47154	8.22669	8.04473	6.65005	8.92906	8.80329	10.0364	9.05651	7.97197	7.56025	6.03999	8.56355	5.90059	5.57342	9.21623	3.4925	6.31563	5.67471	10.5511	7.99664	5.69896	9.35049	8.67776	9.65005	7.47154	10.6831	11.6277	5.2515	7.56685	10.8047	7.48555	7.03047	5.69896	6.92135	4.74626	6.73458	7.76361	10.3215	7.4574	7.27588	9.88085	9.8782	6.21833	7.2515	7.83098	7.84191	6.97197
Abi3 KO-6	8.76637	6.40792	7.6873	7.66167	8.0493	6.90387	8.82064	8.99698	10.1412	9.11687	7.75187	7.63031	6.30573	8.57372	6.19576	6.37044	9.05915	3.53755	6.66683	5.72738	10.3901	8.12251	5.39553	9.41713	8.77596	9.82064	7.45641	10.631	11.6184	5.76637	7.5874	10.7967	7.85043	6.94694	6.27902	6.85043	5.29244	6.58194	7.8774	10.1291	7.74212	7.40174	9.81948	10.2983	6.93843	7.34491	7.82757	7.8774	7.22405
[truncated: 711 more columns]

## Sheet: Table S3
Table S3. Normalized log2(count) NanoString Mouse Neuroinflammation Panel data from Abi3+/+ and Abi3-/- mice.
This table provides the normalized log2(count) data from NanoString nCounter analysis
Each tab contains one comparison with 757 genes analyzed
Sample ID	Ms4a4a-mRNA	Irf1-mRNA	F3-mRNA	Bnip3l-mRNA	Plekhm1-mRNA	Adamts16-mRNA	Tnfrsf25-mRNA	Hsd11b1-mRNA	Jag1-mRNA	Ash2l-mRNA	Hat1-mRNA	Trim47-mRNA	Casp2-mRNA	Setd7-mRNA	Kdm3b-mRNA	Bard1-mRNA	Map3k1-mRNA	Atg7-mRNA	Cln3-mRNA	Tgfa-mRNA	Pink1-mRNA	Pik3r2-mRNA	Osmr-mRNA	Epsti1-mRNA	Rps21-mRNA	Atp6v1a-mRNA	Tarbp2-mRNA	Bcl2l11-mRNA	Kmt2c-mRNA	Birc2-mRNA	Blm-mRNA	Kdm5b-mRNA	Cd3e-mRNA	Tnfrsf13c-mRNA	Tnfrsf12a-mRNA	Osgin1-mRNA	Tie1-mRNA	Lacc1-mRNA	Mapk14-mRNA	Pacsin1-mRNA	Tgfb1-mRNA	Ifih1-mRNA	Kdm4d-mRNA	Dlx1-mRNA	Cd8b1-mRNA	Syp-mRNA	S1pr3-mRNA	Mal-mRNA	Mertk-mRNA
Abi3 WT-1	4.67271	7.13214	9.68713	10.4847	7.62024	3.77225	5.53778	8.7632	6.22291	8.94217	8.83977	6.72334	8.00491	8.9843	3.77225	4.03528	7.67914	8.08936	7.62691	8.96602	12.172	10.9368	6.25767	3.95282	13.0969	11.9982	7.13214	5.32479	9.09658	9.34716	6.18728	9.5571	3.5658	3.45032	7.37315	4.25767	6.93145	6.13214	9.46527	12.2108	7.31657	6.97388	4.86536	6.83114	3.86536	13.2993	7.68554	10.829	8.83402
Abi3 WT-2	4.33369	6.97	9.75704	10.4603	7.41746	3.61749	5.2364	8.39509	6.56502	8.82694	8.87083	6.48256	7.59149	8.65876	4.20245	4.71702	7.64302	7.8976	7.48961	9.16107	12.1572	10.7903	6.78741	4.33369	13.2368	12.0631	6.99996	5.39509	9.12528	9.31594	6.33369	9.66344	2.81013	3.13206	7.08626	3.71702	7.12302	6.14998	9.19815	11.941	7.43218	6.88695	5.45399	7.05806	4.13206	13.1911	7.32583	11.0557	8.71401
Abi3 WT-3	4.4397	7.08879	9.82889	10.3422	7.4397	4.68071	5.02466	8.15019	6.37259	8.85063	8.79405	6.77469	7.53486	8.98027	3.4397	5.10955	7.72846	7.85063	7.56523	9.00541	12.1589	10.9725	7.24706	3.4397	13.1775	12.0016	7.08879	4.83825	9.00818	9.42735	6.17009	9.60232	2.56523	3.56523	7.16018	4.37259	7.23766	6.51943	9.28177	11.9852	7.56523	6.92278	4.78762	6.89913	3.98027	13.3737	7.64561	11.0026	8.86597
Abi3 WT-4	5.1229	6.81998	9.9839	10.3001	7.54612	4.32644	5.36391	7.9114	6.45355	8.71151	8.79961	7.08974	7.81322	9.00035	4.16597	4.72237	8.18703	7.75094	7.36391	9.10365	12.1709	11.0834	7.59421	3.40044	13.1797	12.0508	7.19745	4.93649	9.00035	9.48365	5.80643	9.65594	3.07851	3.9854	7.65594	4.40044	7.46221	6.57036	9.40269	12.059	7.52145	7.07851	4.77895	7.52145	3.66347	13.38	7.59421	11.0686	9.00925
Abi3 WT-5	4.69946	6.93824	10.0083	10.4447	7.67765	3.75604	5.22553	8.64432	6.24543	8.79707	8.87578	7.0098	7.76296	8.96849	3.64056	4.44792	7.93824	7.93212	7.69946	8.92288	12.1651	11.0429	6.92597	3.37753	13.2395	12.0332	6.7421	4.91358	9.12706	9.46287	6.07797	9.59088	3.0556	3.22553	7.67765	3.0556	7.32239	6.59476	9.47977	12.0307	7.32239	7.25527	5.14306	7.04429	3.75604	13.3611	7.74909	11.3323	9.18231
Abi3 WT-6	4.69188	6.77641	10.2273	10.3875	7.63479	4.08182	5.92136	8.51689	6.77641	8.73174	8.81403	6.94242	7.82825	9.13081	4.15582	5.1193	7.88374	7.79968	7.41132	9.24116	12.3076	11.0842	7.29333	3.29333	13.3414	11.8335	7.23477	5.26016	9.21111	9.47775	6.26016	9.66678	3.00382	3.64125	7.47775	4.00382	7.41886	6.4486	9.34762	12.1724	7.59545	7.10068	4.83389	7.0138	3.15582	13.4729	7.85626	11.2008	9.26435
Abi3 KO-1	5.06285	7.01039	10.0104	10.4128	7.65638	4.34296	5.74735	8.44532	6.42542	8.80239	8.76725	6.77906	7.96286	8.99696	4.16239	5.50343	7.82535	8.00369	7.84795	8.93498	12.0183	10.8149	7.46495	3.84046	13.2992	11.7702	7.02368	5.5409	9.11658	9.25268	6.66489	9.43789	3.42542	3.95594	7.44532	4.42542	6.87021	6.99696	9.29989	11.9262	8.08839	7.15032	5.11348	7.31078	3.42542	13.4089	7.69013	11.5386	9.07886
Abi3 KO-2	6.09246	6.76384	10.2889	10.2223	7.42504	4.00054	4.61059	8.43209	5.92254	8.74414	8.86114	6.36732	8.02408	8.79153	4.14493	4.14493	7.68925	8.01471	7.61059	8.84537	12.0804	10.7991	7.6595	3.84008	13.0813	11.7812	7.19556	5.33758	8.94983	9.38379	6.43911	9.51084	2.92254	3.6595	7.0655	4.14493	6.46686	6.55997	9.28009	11.8493	7.33758	7.21204	5.39647	6.6595	3.75261	13.2239	7.22835	11.697	9.68778
Abi3 KO-3	3.83233	7.01024	9.75832	10.4934	7.58721	4.09536	5.18282	8.44704	6.96983	8.86795	8.83458	7.11773	7.50475	8.86134	3.09536	4.63968	7.65506	8.07264	7.54382	9.03396	12.058	10.8255	7.46459	4.09536	13.1961	12.174	6.95334	5.41729	9.09911	9.29667	6.11031	9.5005	3.09536	3.68032	7.00225	3.83233	7.42926	6.47618	9.26862	11.9458	7.61892	7.21084	4.59786	7.11773	3.41729	13.2141	7.67027	11.1005	8.7958
Abi3 KO-4	5.28093	6.91029	9.84508	10.4012	7.65597	3.74036	5.28093	8.38945	6.85078	8.89931	8.79268	6.77278	7.94627	8.94271	3.74036	4.67325	7.91755	8.04248	7.86589	9.01902	12.2557	11.0156	7.56633	4.74036	13.1867	11.9883	7.32532	5.28093	9.16663	9.41279	6.63848	9.61855	3.28093	3.98137	7.11382	3.28093	7.17575	7.22344	9.31435	12.1643	7.74853	6.99517	4.98137	6.92479	4.36839	13.4118	7.65597	10.9779	9.12955
Abi3 KO-5	5.45816	7.29004	10.0951	10.4235	7.55577	3.62166	4.98423	8.58249	6.42902	8.92283	8.73912	6.8587	7.73317	9.10433	3.81431	4.51475	7.63449	8.13623	7.7685	9.15416	12.1452	11.0646	7.44366	3.62166	13.2058	11.8709	7.15416	5.39927	8.97418	9.22793	6.20662	9.53882	3.81431	4.7212	7.7685	4.81431	7.18935	6.83667	9.39927	12.205	7.69695	7.27374	5.67229	6.83667	5.13623	13.6156	7.41422	11.2789	9.34569
Abi3 KO-6	5.40635	6.79591	10.0934	10.4216	7.92236	4.28605	6.13753	8.56985	6.59538	8.77372	8.84198	7.01988	7.9274	9.2362	4.46293	4.28605	8.11564	7.93242	7.76249	9.00567	12.0861	11.1239	7.56339	3.93242	13.2392	11.7932	7.22192	5.22192	9.27622	9.41534	6.08442	9.6158	2.76249	3.56985	7.58267	3.84995	7.23822	6.99131	9.49381	12.1532	8.0617	7.34745	4.66938	7.28605	3.84995	13.622	7.59538	11.1239	9.21576
[truncated: 708 more columns]

## Sheet: Table S4
Table S4. Gene list in the BD Rhapsody mouse immune panel
Gene symbol	Accession number	Poly(A) site	Common name
2810417H13Rik	ENSMUST00000045802.6	chr9:65902119	Pclaf
Ada	ENSMUST00000017841.3	chr2:163726816	—
Adgre1	ENSMUST00000086763.11	chr17:57483521	—
Adgrg3	ENSMUST00000051259.9	chr8:95045246	GPR97
Alas2	ENSMUST00000066337.12	chrX:150570618	—
Anxa5	ENSMUST00000029266.13	chr3:36448922	—
Apoe	ENSMUST00000174064.8	chr7:19696269	—
Aqp9	ENSMUST00000074465.8	chr9:71110736	—
Arg1	ENSMUST00000020161.8	chr10:24915208	—
Arg2	ENSMUST00000021550.6	chr12:79156289	—
Arl4c	ENSMUST00000159814.1	chr1:88698259	ARL7; LAK
Atf6b	ENSMUST00000015605.14	chr17:34655074	CREBL1
Aurkb	ENSMUST00000108666.7	chr11:69051580	—
Bach2	ENSMUST00000108180.8	chr4:32586104	—
Bax	ENSMUST00000033093.9	chr7:45461734	—
Bcl11a	ENSMUST00000109514.7	chr11:24168435	—
Bcl2	ENSMUST00000112751.1	chr1:106538207	—
Bcl2a1a	ENSMUST00000098485.3	chr9:88962417	—
Bcl6	ENSMUST00000023151.5	chr16:23965051	—
Bin2	ENSMUST00000183211.7	chr15:100641082	—
Birc3	ENSMUST00000013949.14	chr9:7848716	—
Blk	ENSMUST00000014597.3	chr14:63372835	—
Blnk	ENSMUST00000054769.6	chr19:40928928	—
Btg1	ENSMUST00000038377.7	chr10:96619627	—
Btla	ENSMUST00000063654.4	chr16:45252875	—
C1qa	ENSMUST00000046285.5	chr4:136895916	—
C1qb	ENSMUST00000046384.8	chr4:136880128	—
C3	ENSMUST00000024988.14	chr17:57203972	—
C5ar1	ENSMUST00000168818.1	chr7:16247256	—
Casp1	ENSMUST00000027015.5	chr9:5307288	—
Casp8	ENSMUST00000027189.14	chr1:58847014	—
Cblb	ENSMUST00000114471.1	chr16:52208041	—
Ccl17	ENSMUST00000034232.2	chr8:94812036	TARC
Ccl19	ENSMUST00000102957.5	chr4:42754525	—
Ccl2	ENSMUST00000000193.5	chr11:82037451	MCP1
Ccl20	ENSMUST00000113437.8	chr1:83119167	—
Ccl22	ENSMUST00000034231.3	chr8:94751699	—
Ccl3	ENSMUST00000001008.5	chr11:83647845	MIP-1alpha
Ccl4	ENSMUST00000019074.3	chr11:83664679	MIP-1beta
Ccl5	ENSMUST00000035938.2	chr11:83525777	RANTES
Ccl6	ENSMUST00000019071.3	chr11:83588394	—
Ccl9	ENSMUST00000019266.5	chr11:83574659	—
Ccnd2	ENSMUST00000000188.11	chr6:127125161	—
Ccr1	ENSMUST00000026911.4	chr9:123962974	—
Ccr10	ENSMUST00000062759.3	chr11:101173457	—
Ccr2	ENSMUST00000168841.1	chr9:124109095	—
Ccr3	ENSMUST00000039171.7	chr9:124031696	—
Ccr5	ENSMUST00000111442.1	chr9:124127181	CD195
Ccr6	ENSMUST00000180103.1	chr17:8257127	—
Ccr7	ENSMUST00000103134.3	chr11:99144201	—
Ccr8	ENSMUST00000048777.2	chr9:120094906	—
Ccr9	ENSMUST00000163559.7	chr9:123781778	—
Cd14	ENSMUST00000061829.6	chr18:36725074	—
Cd160	ENSMUST00000107074.7	chr3:96800241	—
Cd163	ENSMUST00000032234.4	chr6:124330520	—
Cd19	ENSMUST00000206325.1	chr7:126408447	—
Cd1d1	ENSMUST00000029717.3	chr3:86995860	—
Cd1d2	ENSMUST00000194208.5	chr3:86989780	—
Cd2	ENSMUST00000029456.4	chr3:101275907	—
Cd200	ENSMUST00000163230.7	chr16:45382179	—
Cd22	ENSMUST00000019248.12	chr7:30865847	—
Cd244	ENSMUST00000004829.12	chr1:171585318	2B4
Cd247	ENSMUST00000005907.11	chr1:165862066	CD3Z
Cd27	ENSMUST00000032486.12	chr6:125232621	—
Cd274	ENSMUST00000016640.7	chr19:29388091	PD-L1
Cd28	ENSMUST00000027165.2	chr1:60773360	—
Cd300a	ENSMUST00000106582.8	chr11:114901938	—
Cd33	ENSMUST00000205503.1	chr7:43528373	SIGLEC3
Cd34	ENSMUST00000016638.7	chr1:194961279	—
Cd36	ENSMUST00000170051.7	chr5:17782371	—
Cd37	ENSMUST00000209779.1	chr7:45233636	—
Cd38	ENSMUST00000030964.5	chr5:43912178	—
Cd3d	ENSMUST00000034602.7	chr9:44986418	—
Cd3e	ENSMUST00000102832.1	chr9:44998738	—
Cd3g	ENSMUST00000002101.11	chr9:44969777	—
Cd4	ENSMUST00000024044.6	chr6:124864704	—
Cd40	ENSMUST00000017799.11	chr2:165071642	—
Cd44	ENSMUST00000005218.14	chr2:102811383	—
Cd48	ENSMUST00000068584.6	chr1:171705196	BLAST
Cd5	ENSMUST00000025571.7	chr19:10718142	Leu1
Cd52	ENSMUST00000000696.6	chr4:134093695	—
Cd6	ENSMUST00000080292.11	chr19:10789340	—
Cd63	ENSMUST00000105229.7	chr10:128912800	—
Cd69	ENSMUST00000032259.5	chr6:129267379	—
Cd7	ENSMUST00000026159.5	chr11:121036754	—
Cd72	ENSMUST00000098104.9	chr4:43447734	—
Cd74	ENSMUST00000167610.1	chr18:60812618	—
Cd79a	ENSMUST00000003469.7	chr7:24901765	—
Cd79b	ENSMUST00000167143.1	chr11:106311342	—
Cd86	ENSMUST00000089620.10	chr16:36603874	—
Cd8a	ENSMUST00000066747.13	chr6:71377609	—
Cd8b1	ENSMUST00000065248.8	chr6:71337141	—
Cd9	ENSMUST00000032492.8	chr6:125460265	—
Chil3	ENSMUST00000063062.8	chr3:106147553	—
Clec10a	ENSMUST00000102571.9	chr11:70170832	—
Clec4d	ENSMUST00000032240.3	chr6:123274924	—
Clec4e	ENSMUST00000032239.10	chr6:123282831	—
Cmklr1	ENSMUST00000047936.12	chr5:113612386	—
Cnot2	ENSMUST00000105267.7	chr10:116485164	—
Cpa3	ENSMUST00000001921.2	chr3:20215620	—
Cr2	ENSMUST00000195120.5	chr1:195139665	CD21
Csf1	ENSMUST00000014743.9	chr3:107741327	—
Csf2	ENSMUST00000019060.5	chr11:54247271	—
Cst7	ENSMUST00000089200.2	chr2:150578940	—
Ctla4	ENSMUST00000027164.8	chr1:60915832	—
Ctsd	ENSMUST00000151120.8	chr7:142375915	cathepsin D
Ctsw	ENSMUST00000025844.4	chr19:5465239	—
Cx3cr1	ENSMUST00000064165.3	chr9:120048829	—
Cxcl1	ENSMUST00000031327.8	chr5:90893115	—
Cxcl10	ENSMUST00000038816.12	chr5:92346646	—
Cxcl11	ENSMUST00000077820.5	chr5:92359547	—
Cxcl13	ENSMUST00000023840.6	chr5:95961068	—
Cxcl16	ENSMUST00000019064.8	chr11:70455191	—
Cxcl2	ENSMUST00000200681.3	chr5:90905937	—
Cxcl9	ENSMUST00000113093.4	chr5:92322991	—
Cxcr1	ENSMUST00000190313.1	chr1:74191785	—
Cxcr2	ENSMUST00000106899.3	chr1:74161246	—
Cxcr3	ENSMUST00000056614.6	chrX:101731534	—
Cxcr4	ENSMUST00000052172.6	chr1:128588198	CD184
Cxcr5	ENSMUST00000179828.7	chr9:44511786	—
Cxcr6	ENSMUST00000049810.7	chr9:123811754	—
Ddx58	ENSMUST00000037907.12	chr4:40204902	RIG-I
Dock8	ENSMUST00000025831.6	chr19:25201935	—
Dpp4	ENSMUST00000047812.7	chr2:62331795	CD26
Dusp1	ENSMUST00000025025.6	chr17:26505638	—
Dusp2	ENSMUST00000028846.6	chr2:127338279	—
Ebf1	ENSMUST00000081265.11	chr11:45005010	—
Egr1	ENSMUST00000165033.1	chr18:34864984	—
Elane	ENSMUST00000046091.5	chr10:79888217	—
Entpd1	ENSMUST00000112231.8	chr19:40739471	CD39
Eomes	ENSMUST00000035020.14	chr9:118486117	—
F13a1	ENSMUST00000164727.7	chr13:36867190	—
F5	ENSMUST00000086040.5	chr1:164220231	—
Fam129c	ENSMUST00000143662.7	chr8:71607932	—
Fam65b	ENSMUST00000091694.9	chr13:24706001	—
Fas	ENSMUST00000025691.11	chr19:34327770	CD95
Fasl	ENSMUST00000000834.3	chr1:161780689	—
Fcer1a	ENSMUST00000049706.10	chr1:173221284	—
Fcer1g	ENSMUST00000079957.11	chr1:171229576	—
Fcer2a	ENSMUST00000005678.5	chr8:3681731	—
Fcgr3	ENSMUST00000164044.7	chr1:171051194	—
Fcna	ENSMUST00000028307.8	chr2:25624665	—
Fcrla	ENSMUST00000046322.13	chr1:170917989	FREB
Flt3	ENSMUST00000049324.12	chr5:147330746	CD135
Fn1	ENSMUST00000055226.12	chr1:71585586	—
Fosb	ENSMUST00000003640.3	chr7:19302695	—
Fosl1	ENSMUST00000025850.5	chr19:5455944	—
Foxo1	ENSMUST00000053764.6	chr3:52350091	—
Foxp3	ENSMUST00000115740.7	chrX:7593893	—
Fscn1	ENSMUST00000031565.14	chr5:142973062	—
Fth1	ENSMUST00000025563.6	chr19:9985093	—
Fyb	ENSMUST00000090461.11	chr15:6663317	—
Gapdh	NM_008084.3	chr6:125161849	—
Gimap5	ENSMUST00000055558.5	chr6:48753585	—
Glg1	ENSMUST00000169020.7	chr8:111156701	—
Gzmb	ENSMUST00000015581.4	chr14:56258856	—
Gzmm	ENSMUST00000020549.3	chr10:79695261	—
H2-Ab1	ENSMUST00000040828.5	chr17:34269410	—
H2-DMb2	ENSMUST00000041982.7	chr17:34151411	—
H2-K1	ENSMUST00000025181.16	chr17:33996023	—
Havcr2	ENSMUST00000020668.14	chr11:46481246	TIM-3
Hif1a	ENSMUST00000021530.7	chr12:73946891	—
Hmox1	ENSMUST00000005548.7	chr8:75100590	—
Hprt	ENSMUST00000026723.8	chrX:53021660	—
Icam1	ENSMUST00000086399.4	chr9:21028520	—
Icos	ENSMUST00000102827.3	chr1:61000320	—
Ier3	ENSMUST00000003635.6	chr17:35822911	—
Ifitm2	ENSMUST00000081649.9	chr7:140954841	—
Ifitm3	ENSMUST00000026565.6	chr7:141009588	—
Ifna1	ENSMUST00000094972.1	chr4:88850656	—
Ifnar1	ENSMUST00000023689.10	chr16:91507438	—
Ifng	ENSMUST00000068592.3	chr10:118445892	—
Ifngr1	ENSMUST00000020188.12	chr10:19610012	—
Igbp1	ENSMUST00000033570.5	chrX:100516004	—
Igha	ENSMUST00000178282.2	chr12:113258715	—
Ighd	ENSMUST00000194162.5	chr12:113406603	—
Ighe	ENSMUST00000137336.2	chr12:113271181	—
Ighg1	ENSMUST00000103420.2	chr12:113328881	—
Ighg2b	ENSMUST00000103418.2	chr12:113306310	—
Ighg2c	ENSMUST00000195192.1	chr12:113287292	—
Ighg3	ENSMUST00000103423.2	chr12:113359566	—
Ighm	ENSMUST00000177715.7	chr12:113418623	—
Igkc	ENSMUST00000103410.2	chr6:70726937	—
Iglc3	ENSMUST00000200235.1	chr16:19065229	—
Ikbkb	ENSMUST00000033939.12	chr8:22659211	IKK2
Ikzf2	ENSMUST00000027146.8	chr1:69531332	Helios; ZNFN1A2
Il10	ENSMUST00000016673.5	chr1:131024972	—
Il12a	ENSMUST00000107816.3	chr3:68698546	—
Il12b	ENSMUST00000102796.9	chr11:44414033	—
Il12rb1	ENSMUST00000000808.7	chr8:70821420	—
Il12rb2	ENSMUST00000117441.7	chr6:67291318	—
Il13	ENSMUST00000020650.1	chr11:53631324	—
Il15	ENSMUST00000209363.1	chr8:82331746	—
Il15ra	ENSMUST00000138349.7	chr2:11733960	—
Il17a	ENSMUST00000027061.4	chr1:20734496	—
Il17f	ENSMUST00000039046.9	chr1:20777146	—
Il18	ENSMUST00000180021.1	chr9:50581745	—
Il18r1	ENSMUST00000108044.3	chr1:40500832	—
Il18rap	ENSMUST00000027237.11	chr1:40551704	—
Il1a	ENSMUST00000028882.1	chr2:129299610	—
Il1b	ENSMUST00000028881.13	chr2:129364658	—
Il1r2	ENSMUST00000027243.12	chr1:40125225	—
Il1rl1	ENSMUST00000097772.9	chr1:40465415	—
Il1rn	ENSMUST00000114487.8	chr2:24350935	—
Il2	ENSMUST00000029275.5	chr3:37120523	—
Il21	ENSMUST00000029273.7	chr3:37222759	—
Il22	ENSMUST00000096691.4	chr10:118210047	—
Il23r	ENSMUST00000118364.1	chr6:67422932	—
Il25	ENSMUST00000037863.5	chr14:54935837	—
Il2ra	ENSMUST00000028111.5	chr2:11692178	CD25
Il2rb	ENSMUST00000089398.7	chr15:78480547	—
Il33	ENSMUST00000120388.8	chr19:29960718	—
Il3ra	ENSMUST00000090591.2	chr14:14355493	CD123
Il4	ENSMUST00000000889.6	chr11:53612460	—
Il4ra	ENSMUST00000033004.7	chr7:125577966	—
Il5	ENSMUST00000048605.2	chr11:53725106	—
Il6	ENSMUST00000199183.4	chr5:30019981	—
Il6ra	ENSMUST00000197679.4	chr3:89867504	—
Il7r	ENSMUST00000003981.4	chr15:9506158	CD127
Il9	ENSMUST00000022019.3	chr13:56479277	—
Irak1	ENSMUST00000114352.7	chrX:74014289	—
Irf3	ENSMUST00000209066.1	chr7:45002390	—
Irf4	ENSMUST00000021784.8	chr13:30764702	—
Irf7	ENSMUST00000106023.7	chr7:141263182	—
Irf8	ENSMUST00000047737.9	chr8:120756694	—
Itga4	ENSMUST00000099972.4	chr2:79333123	—
Itgae	ENSMUST00000006101.3	chr11:73147351	—
Itgam	ENSMUST00000106242.9	chr7:128118491	—
Itgax	ENSMUST00000033053.7	chr7:128150657	CD11c
Itgb2	ENSMUST00000000299.13	chr10:77565491	—
Itk	ENSMUST00000020664.12	chr11:46325149	—
Jak2	ENSMUST00000065796.9	chr19:29313064	—
Jchain	ENSMUST00000087033.5	chr5:88520598	—
Jun	ENSMUST00000107094.1	chr4:95049040	—
Junb	ENSMUST00000064922.6	chr8:84976909	—
Kcne3	ENSMUST00000208260.1	chr7:100184734	—
Kdelr1	ENSMUST00000002855.13	chr7:45883611	—
Kit	ENSMUST00000005815.6	chr5:75656694	c-kit; CD117
Klra1	ENSMUST00000032288.5	chr6:130363915	—
Klra17	ENSMUST00000122219.1	chr6:129831157	—
Klra21	NM_053151.1	Reference_end	—
Klra3	ENSMUST00000111998.8	chr6:130323289	—
Klra5	ENSMUST00000118060.7	chr6:129898996	—
Klra6	ENSMUST00000074056.2	chr6:130013033	—
Klra7	ENSMUST00000049304.13	chr6:130218604	—
Klrb1	ENSMUST00000112110.3	chr6:128706442	—
Klrc1	ENSMUST00000032270.12	chr6:129666015	NKG2A
Klrc3	ENSMUST00000071149.6	chr6:129639085	—
Klrg1	ENSMUST00000032207.8	chr6:122270596	—
Klrk1	ENSMUST00000168919.7	chr6:129612408	NKG2D
Lag3	ENSMUST00000032217.1	chr6:124904363	—
Lamp1	ENSMUST00000033824.7	chr8:13175330	CD107a
Lamp3	ENSMUST00000081880.5	chr16:19653512	—
Lap3	ENSMUST00000046122.10	chr5:45512159	—
Lat	ENSMUST00000032997.7	chr7:126363826	—
Lat2	ENSMUST00000200998.3	chr5:134600342	—
Lck	ENSMUST00000102596.7	chr4:129548355	—
Lef1	ENSMUST00000029611.13	chr3:131224204	—
Lgals1	ENSMUST00000089377.5	chr15:78930196	galectin 1
Lgals3	ENSMUST00000142734.7	chr14:47385799	galectin 3
Lgals9	ENSMUST00000108269.9	chr11:78963005	galectin 9
Lilrb4a	ENSMUST00000078778.3	chr10:51496601	—
Lipa	ENSMUST00000178114.1	chr19:34492315	—
Lmna	ENSMUST00000029699.12	chr3:88481148	—
Lrrc32	ENSMUST00000205956.1	chr7:98501826	GARP
Lta	ENSMUST00000025266.5	chr17:35203162	TNF beta; lymphotoxin alpha
Ltb	ENSMUST00000025262.5	chr17:35196260	lymphotoxin beta
Ly86	ENSMUST00000021860.5	chr13:37419031	—
Ly96	ENSMUST00000026881.10	chr1:16709604	MD2
Lyn	ENSMUST00000103010.3	chr4:3791077	—
Lyz2	ENSMUST00000092163.7	chr10:117277391	—
Maf	ENSMUST00000109104.1	chr8:115701435	—
Mapk1	ENSMUST00000069107.13	chr16:17045126	—
Mapk8	ENSMUST00000111945.8	chr14:33380791	—
Mbp	ENSMUST00000091789.10	chr18:82558686	—
Mcm2	ENSMUST00000058011.7	chr6:88883473	—
Mcm4	ENSMUST00000023353.3	chr16:15624112	—
Mgst1	ENSMUST00000008684.10	chr6:138156734	—
Mki67	ENSMUST00000033310.8	chr7:135689783	Ki67
Mmp12	ENSMUST00000005950.11	chr9:7358683	—
Mmp9	ENSMUST00000017881.2	chr2:164955836	—
Ms4a1	ENSMUST00000169159.2	chr19:11250601	CD20
Myc	ENSMUST00000188482.6	chr15:61990253	—
Myd88	ENSMUST00000035092.6	chr9:119335938	—
Mzb1	ENSMUST00000025211.4	chr18:35647322	—
Ncam1	ENSMUST00000194252.5	chr9:49502136	—
Nfkb1	ENSMUST00000029812.13	chr3:135584888	—
Nfkb2	ENSMUST00000111881.2	chr19:46312014	—
Nkg7	ENSMUST00000070518.3	chr7:43438249	—
Nlrp3	ENSMUST00000101148.8	chr11:59566956	—
Nod1	ENSMUST00000168172.3	chr6:54923948	—
Nod2	ENSMUST00000118370.7	chr8:88688479	—
Nrp1	ENSMUST00000026917.9	chr8:128503363	BDCA-4; CD304
Nt5e	ENSMUST00000034992.7	chr9:88372085	CD73
Oas2	ENSMUST00000053909.12	chr5:120730332	—
Pask	ENSMUST00000027493.3	chr1:93309837	—
Pax5	ENSMUST00000014174.13	chr4:44524756	—
Pcna	ENSMUST00000028817.6	chr2:132249161	—
Pdcd1	ENSMUST00000027507.7	chr1:94038307	PD-1
Pdia4	ENSMUST00000077290.8	chr6:47796143	—
Pik3ip1	ENSMUST00000045153.10	chr11:3342971	HGFL gene
Pou2af1	ENSMUST00000034554.7	chr9:51240079	—
Prdm1	ENSMUST00000039174.10	chr10:44437171	—
Prf1	ENSMUST00000035419.5	chr10:61304263	perforin
Psen1	ENSMUST00000101225.1	chr12:83735095	—
Ptprc	ENSMUST00000183301.7	chr1:138063419	B220; CD45R
Qpct	ENSMUST00000040789.4	chr17:79090160	—
Rgs1	NM_015811.2	chr1:144244669	—
Rora	ENSMUST00000034766.13	chr9:69388246	—
Rorc	ENSMUST00000029795.9	chr3:94397840	—
Rpn2	ENSMUST00000116380.8	chr2:157326057	—
Runx3	ENSMUST00000056977.13	chr4:135177979	—
S100a10	ENSMUST00000045756.13	chr3:93564637	—
S100a8	ENSMUST00000069927.9	chr3:90669983	—
S100a9	ENSMUST00000117167.1	chr3:90692631	—
Sell	ENSMUST00000192047.5	chr1:164080672	selectin
Selplg	ENSMUST00000100874.5	chr5:113818550	CD162
Slamf1	ENSMUST00000015460.4	chr1:171800583	—
Slc11a1	ENSMUST00000027368.5	chr1:74386062	—
Slc25a37	ENSMUST00000037064.4	chr14:69241880	—
Slc7a7	ENSMUST00000197440.4	chr14:54369477	—
Socs1	ENSMUST00000038099.4	chr16:10783833	—
Spp1	ENSMUST00000112748.7	chr5:104441047	—
Stat1	ENSMUST00000070968.13	chr1:52160037	—
Stat3	ENSMUST00000103114.7	chr11:100886814	—
Stat4	ENSMUST00000027277.6	chr1:52107187	—
Stat5a	ENSMUST00000107356.7	chr11:100885161	—
Stat6	ENSMUST00000092074.11	chr10:127660727	—
Tbx21	ENSMUST00000001484.2	chr11:97098070	T-bet
Tcf4	ENSMUST00000114985.9	chr18:69687925	—
Tcf7	ENSMUST00000086844.9	chr11:52252371	—
Tfrc	ENSMUST00000023486.14	chr16:32632790	CD71
Tgfb1	ENSMUST00000002678.9	chr7:25705077	—
Tgfb3	ENSMUST00000003687.6	chr12:86056845	—
Thbd	ENSMUST00000099270.4	chr2:148404508	CD141
Thbs1	ENSMUST00000039559.8	chr2:118127129	—
Thy1	ENSMUST00000114840.1	chr9:44048579	—
Ticam1	ENSMUST00000058136.8	chr17:56269461	—
Tigit	BD_custom	chr16:43648113	—
Tigit	ENSMUST00000096065.4	chr16:43648861	—
Tlr1	ENSMUST00000059349.5	chr5:64924681	—
Tlr2	ENSMUST00000029623.10	chr3:83836271	CD282
Tlr3	ENSMUST00000209772.1	chr8:45395873	—
Tlr4	ENSMUST00000048096.11	chr4:66841908	—
Tlr7	ENSMUST00000112161.7	chrX:167304930	CD287
Tlr8	ENSMUST00000112170.1	chrX:167242696	—
Tlr9	ENSMUST00000062241.10	chr9:106226883	—
Tmem173	ENSMUST00000115728.3	chr18:35734023	—
Tmem97	ENSMUST00000103242.4	chr11:78541827	—
Tnf	ENSMUST00000025263.14	chr17:35199380	TNF alpha
Tnfrsf13b	ENSMUST00000010286.7	chr11:61149367	TACI
Tnfrsf13c	ENSMUST00000089161.8	chr15:82221832	BAFFR
Tnfrsf17	ENSMUST00000023140.5	chr16:11320074	—
Tnfrsf18	ENSMUST00000103173.9	chr4:156028891	GITR
Tnfrsf1b	ENSMUST00000030336.10	chr4:145213472	TNFR2
Tnfrsf25	ENSMUST00000035275.7	chr4:152120101	DR3
Tnfrsf4	ENSMUST00000030952.5	chr4:156016597	OX-40
Tnfrsf8	ENSMUST00000030339.12	chr4:145267139	CD30
Tnfrsf9	ENSMUST00000030808.9	chr4:150946099	CD137; 4-1BB
Tnfsf10	ENSMUST00000046383.11	chr3:27339644	TRAIL
Tnfsf13	ENSMUST00000018896.13	chr11:69683047	CD256; APRIL
Tnfsf13b	ENSMUST00000207792.1	chr8:10035996	BAFF
Tnfsf14	ENSMUST00000005976.6	chr17:57189471	LIGHT; CD258
Tnfsf8	ENSMUST00000030047.2	chr4:63831308	CD30L
Top2a	ENSMUST00000068031.7	chr11:98992946	—
Trac	ENSMUST00000198398.4	chr14:54224185	—
Traf6	ENSMUST00000004949.7	chr2:101701537	—
Trat1	ENSMUST00000170861.1	chr16:48734690	TCRIM
Trbc1	ENSMUST00000192856.5	chr6:41539879	—
Trbc2	ENSMUST00000103299.2	chr6:41548352	—
Trdc	ENSMUST00000196323.1	chr14:54146106	—
Trem1	ENSMUST00000048782.6	chr17:48246915	—
Trem2	ENSMUST00000024791.14	chr17:48352270	—
Trib2	ENSMUST00000020922.7	chr12:15791724	—
Tspan32	ENSMUST00000009396.12	chr7:143019486	—
Txk	ENSMUST00000198464.2	chr5:72695975	—
Tyk2	ENSMUST00000001036.10	chr9:21104073	—
Tyms	ENSMUST00000026846.10	chr5:30060996	—
Ube2c	ENSMUST00000088248.12	chr2:164772907	—
Vegfa	ENSMUST00000167860.7	chr17:46017261	—
Vpreb3	ENSMUST00000000926.2	chr10:75949648	—
Vps28	NM_025842.4	chr15:76622108	—
Xbp1	ENSMUST00000063084.15	chr11:5525891	—
Xcl1	ENSMUST00000027860.7	chr1:164931649	—
Ybx3	ENSMUST00000032309.12	chr6:131364950	—
Zap70	ENSMUST00000027291.6	chr1:36782816	—
Zbtb16	ENSMUST00000093852.3	chr9:48654311	PLLZF

## Sheet: Table S5
Table S5. The marker gene list for the clusters in scRNA-seq analysis
Cluster	Gene	Myeloid Single-Cell RNAseq	Canonical Cell Marker	Mouse Cell Atlas
Cl0	Selplg	Homeostatic; IEG+ Microglia
Cl0	Egr1	IEG+ Microglia
Cl0	Jun	Homeostatic; IEG+ Microglia
Cl0	Junb	Homeostatic; IEG+ Microglia
Cl0	Lyz2	Inflammatory monocytes
Cl0	Cst7	Proliferative Microglia
Cl0	Apoe	Most Myeloid Cells
Cl0	Ccr5	Homeostatic; IEG+ Microglia
Cl0	Tmem173	Most Myeloid Cells
Cl0	Fosb	Homeostatic; IEG+ Microglia
Cl0	Identity	Microglia
Cl1	Lilrb4a	None
Cl1	Lag3	All Microglia
Cl1	Cst7	Proliferative Microglia
Cl1	Cd34	Homeostatic; IEG+ Microglia
Cl1	H2-Dma	All Microglia; Inflammatory monocytes
Cl1	Tnfsf13b	Homeostatic Microglia
Cl1	Fosb	Homeostatic; IEG+ Microglia
Cl1	Tlr1	Proliferative Microglia
Cl1	Tnfsf8	Rarely expressed
Cl1	Pdcd1	Rarely expressed
Cl1	Identity	Microglia
Cl2	Dusp1	Most Myeloid Cells
Cl2	Jun	Homeostatic; IEG+ Microglia
Cl2	Egr1	IEG+ Microglia
Cl2	Junb	Homeostatic; IEG+ Microglia
Cl2	C1qb	All Microglia
Cl2	Btg1	Most Myeloid Cells
Cl2	C1qa	All Microglia
Cl2	Rgs1	Homeostatic; IEG+ Microglia
Cl2	Fosb	Homeostatic; IEG+ Microglia
Cl2	Ccl3	Proliferative; IEG+ Microglia
Cl2	Identity	Microglia
Cl3	Lilrb4a	None
Cl3	Cst7	Proliferative Microglia
Cl3	Apoe	Most Myeloid Cells
Cl3	Itgax	Proliferative Microglia
Cl3	Lyz2	Inflammatory monocytes
Cl3	Selplg	Homeostatic; IEG+ Microglia
Cl3	Ccl4	All Microglia
Cl3	Ccl3	Proliferative; IEG+ Microglia
Cl3	Ctsd	Most Myeloid Cells
Cl3	Cd63	All Microglia
Cl3	Identity	Microglia
Cl4	Egr1	IEG+ Microglia
Cl4	Junb	Homeostatic; IEG+ Microglia
Cl4	Cst7	Proliferative Microglia
Cl4	Jun	Homeostatic; IEG+ Microglia
Cl4	Apoe	Most Myeloid Cells
Cl4	Cd52	Most Myeloid Cells
Cl4	Anxa5	Most Myeloid Cells
Cl4	Dusp1	Most Myeloid Cells
Cl4	Itgax	Proliferative Microglia
Cl4	Lilrb4a	None
Cl4	Identity	Microglia
Cl5	Cst7	Proliferative Microglia
Cl5	Apoe	Most Myeloid Cells
Cl5	Selplg	Homeostatic; IEG+ Microglia
Cl5	Tmem173	Most Myeloid Cells
Cl5	Lyz2	Inflammatory monocytes
Cl5	Egr1	IEG+ Microglia
Cl5	Jun	Homeostatic; IEG+ Microglia
Cl5	Junb	Homeostatic; IEG+ Microglia
Cl5	Btg1	Most Myeloid Cells
Cl5	Ifngr1	Most Myeloid Cells
Cl5	Identity	Microglia
Cl6	Ccl4	All Microglia
Cl6	Tnf	IEG+ Microglia
Cl6	Ccl3	Proliferative; IEG+ Microglia
Cl6	Ier3	Rarely expressed
Cl6	Ccl2	Rarely expressed
Cl6	Cd9	All Microglia
Cl6	Myc	Most Microglia
Cl6	C5ar1	Most Myeloid Cells
Cl6	Egr1	IEG+ Microglia
Cl6	Il1a	Most Microglia
Cl6	Identity	Microglia
Cl7	Nkg7	None
Cl7	Ccl5	NK Cells	T-Cell Marker
Cl7	Trbc2	None	T-Cell Marker
Cl7	Thy1	None
Cl7	Trac	None	T-Cell Marker
Cl7	Cd8a	None	T-Cell Marker
Cl7	Cxcr6	None	T-Cell Marker
Cl7	Ctsw	None
Cl7	Cd8b1	None	T-Cell Marker
Cl7	Lat	None
Cl7	Identity		T-Cells
Cl8	H2-Aa	Macrophage; Monocytes
Cl8	H2-Eb1	Macrophage; Monocytes
Cl8	H2-Ab1	Macrophage; Monocytes
Cl8	Cd74	Macrophage; Monocytes
Cl8	H2-K1	Most Myeloid Cells
Cl8	H2-DMa	Most Myeloid Cells
Cl8	Ifitm3	Macrophage; Monocytes
Cl8	Irf7	Macrophage; Monocytes
Cl8	Stat1	Most Myeloid Cells
Cl8	Apoe	Most Myeloid Cells
Cl8	Identity	Macrophage
Cl9	Ccr2	CD209a+ Monocytes
Cl9	Clec10a	CD209a+ Monocytes
Cl9	F13a1	Macrophage; Monocytes
Cl9	Flt3	CD209a+ Monocytes
Cl9	Kcne3	CD209a+ Monocytes
Cl9	Cd163	Macrophage; Monocytes
Cl9	H2-Eb1	Macrophage; Monocytes
Cl9	H2-Aa	Macrophage; Monocytes
Cl9	Itga4	Macrophage; Monocytes
Cl9	H2-Ab1	Macrophage; Monocytes
Cl9	Identity	Macrophage
Cl10	2810417H13Rik	None
Cl10	Aurkb	G2/M phase Microglia
Cl10	Pask	None
Cl10	Mcm2	S phase Microglia
Cl10	Mcm4	S phase Microglia
Cl10	Ccr5	Most Microglia
Cl10	Jun	Homeostatic; IEG+ Microglia
Cl10	Apoe	Most Myeloid Cells
Cl10	Tyms	G2/M; S phase Microglia
Cl10	Cst7	Proliferative Microglia
Cl10	Identity	Microglia
Cl11	F5	None		Ependymal Cell
Cl11	Mgst1	Inflammatory Monocytes		Granulocyte; Ependymal Cell
Cl11	Vegfa	None		Astrocyte; OPC
Cl11	Ncam1	None		Astrocyte; OPC
Cl11	Lmna	None		Ependymal Cell
Cl11	Tgfb3	None		Ependymal Cell
Cl11	Trib2	None		Astrocyte; OPC
Cl11	Nt5e	None		Low
Cl11	Rorc	None		Low
Cl11	Lgals1	Most Myeloid Cells		Ependymal Cell
Cl11	Identity			Mixed Cells
Cl12	S100a8	Neutrophils		Granulocyte
Cl12	Mmp9	Neutrophils		Granulocyte
Cl12	S100a9	Neutrophils		Granulocyte
Cl12	Cxcr2	Neutrophils		Granulocyte
Cl12	Clec4d	None		Granulocyte
Cl12	Cxcl2	None		Granulocyte
Cl12	Sell	Neutrophils; Inflammatory Monocytes		None
Cl12	Trem1	None		Granulocyte
Cl12	Clec4e	None		Granulocyte
Cl12	Il1rn	None		None
Cl12	Identity	Neutrophils		Granulocyte
Cl13	Top2a	G2/M; S phase Microglia		Neurons
Cl13	Mki67	G2/M phase Microglia		Neurons
Cl13	Ube2c	G2/M phase Microglia		Neurons
Cl13	2810417H13Rik	None
Cl13	Aurkb	G2/M phase Microglia		Neurons
Cl13	Pask	None
Cl13	Tyms	G2/M; S phase Microglia		Neurons
Cl13	Mcm4	S phase Microglia
Cl13	Mcm2	S phase Microglia		Neurons
Cl13	Gapdh	All Myeloid Cells
Cl13	Identity	Microglia		Neurons
Cl14	Igkc	None	B-Cell Marker
Cl14	Cd79a	None
Cl14	Iglc3	None	B-Cell Marker
Cl14	Vpreb3	None	B-Cell Marker
Cl14	Cd19	None	B-Cell Marker
Cl14	Pou2af1	None	B-Cell Marker
Cl14	Fcrla	None
Cl14	Fcer2a	None
Cl14	Blk	None
Cl14	Mzb1	None	B-Cell Marker
Cl14	Identity		B-Cells
